# Supplementary material for: The Influence of Moderate Electroporation on E. coli Membrane Permeability
Source: Microorganisms. 2025 Aug 18;13(8):1925. doi: 10.3390/microorganisms13081925 (PMC12388641; doi:10.3390/microorganisms13081925)
Supplement: Supplementary file 1 [file microorganisms-13-01925-s001.zip]

Archive with 2 entries (2 files):
- File S1 Schematic drawing.pdf
- File S2 Photos of electroporator chamber and the instrument.pdf
